# Supplementary material for: The pRb/RBL2-E2F1/4-GCN5 axis regulates cancer stem cell formation and G0 phase entry/exit by paracrine mechanisms
Source: Nat Commun. 2024 Apr 27;15:3580. doi: 10.1038/s41467-024-47680-z (PMC11055877; doi:10.1038/s41467-024-47680-z)
Supplement: Supplementary file 5 — Supplementary Data 1 [file 41467_2024_47680_MOESM5_ESM.xlsx]

## Sheet: Sheet1
Supplementary Data 1. Small molecule compounds used in the screening experiment. List with compound names, working concentrations and target molecules.
Vial	Source Name	[Working] µM	Class/Target
1	(+)-JQ1	1	Bromodomains - BRD2, BRD3, BRD4, BRDT (BET)
2	(-)-JQ1 (inactive)	1	Bromodomains - Negative control
3	PFI-1	5	Bromodomains - BRD2, BRD3, BRD4, BRDT (BET)
4	I-BET	1	Bromodomains - BRD2/3/4
5	Bromosporine	1	Bromodomains - pan-Bromodomain
6	CBP/BRD4 (0383)	5	Bromodomains - CBP, BRD4(1)
9	SGC-CBP30	1	Bromodomains - CREBBP, EP300
10	I-CBP112	1	Bromodomains - CREBBP, EP300
15	RVX-208	5	Bromodomains - BRD2, BRD3, BRD4, BRDT (BET, BD2)
16	SMARCA	2.5	Bromodomains - SMARCA, PB1
17	PB1/SMARCA	1	Bromodomains - SMARCA, PB1
18	PFI-3	1	Bromodomains - SMARCA2/4, PB1(5)
19	GSK2801	1	Bromodomains - BAZ2A, BAZ2B
20	PFI-4	1	Bromodomains - BRPF1B
21	TRIM24/BRPF	10	Bromodomains - TRIM24/BRPF
22	OF-1	5	Bromodomains - pan-BRPF
23	Belinostat	5	HDAC - hydroxamic acids
24	CXD101	1	HDAC
25	Valproic acid	1000	HDAC - aliphatic acid compounds
26	Entinostat	0.5	HDAC - ortho-amino anilides
27	SAHA	2.5	HDAC - hydroxamic acids
28	Trichostatin A	0.5	HDAC - hydroxamic acids - Class I & II
29	SRT1720	1	HDAC - SIRT1 (indirect?) activator
30	EX 527	1	HDAC - SIRT1
32	CI-994	1	HDAC - 1,2,3,(8)
33	CPI-360	10	Histone methyltransferase - EZH2 and EZH1
34	CPI-413	10	Histone methyltransferase - EZH2 and EZH1
35	UNC0638	1	Histone methyltransferase - G9a, GLP
37	UNC0642	1	Histone methyltransferase - G9a, GLP
38	A-366	2	Histone methyltransferase - G9a, GLP
39	Chaetocin	0.05	Histone methyltransferase - SUV39H1
43	PFI-2	2	Histone methyltransferase - SETD7
45	SGC0946	7.5	Histone methyltransferase - DOT1L
46	GSK343	3	Histone methyltransferase - EZH2
47	UNC1999	1	Histone methyltransferase - EZH2
49	LLY-507	1	Histone methyltransferase - SMYD2
50	Tranylcypromine	20	Lysine demethylases - LSD1
51	GSK-LSD1 (irreversible)	0.5	Lysine demethylases - LSD1
52	GSK690	5	Lysine demethylases - LSD1
53	GSK J4	10	Lysine demethylases - JMJD3, UTX, JARID1B
54	GSK J5 (inactive)	10	Lysine demethylases - Negative control
55	IOX1 (5-carboxy-8HQ)	40	Lysine demethylases - pan-2-OG
57	Methylstat (Ester)	2.5	Histone demethylase
58	(E)-JIB-04	0.05	Histone demethylase - Pan JmjC
60	ML324	5	Histone demethylase - JMJD2E
61	IOX2	10	Prolyl-Hydroxylases - PHD2 (EGLN1)
62	OICR-9429	1	Methyl Lysine Binder? - WDR5
63	UNC1215	5	Methyl Lysine Binder - L3MBTL3
64	5-Azacitidine	10	DNA methyltransferase (DNMT) -
65	5-Azadeoxycitidine	5	DNA methyltransferase (DNMT) - DNMT1/3
66	Olaparib	1	Poly ADP ribose polymerase (PARP)
67	Rucaparib	10	Poly ADP ribose polymerase (PARP)
68	K00135	1	Kinase inhibitor - ATP competitive - PIM
69	5-Iodotubercidin	1	Kinase inhibitor - ATP mimetic - Haspin
70	C646	1	Histone acetyltransferase (HAT) p300/CBP
74	DUAL1946	1
75	GSK484	1	Peptidyl arginine deiminase (PAD4)
76	KDOBA67	10	Histone demethylase
77	BAZ2-ICR	1	Bromodomains - BAZ2A, BAZ2B
78	NI-57	1	Bromodomains - pan-BRPF
79	LP99	1	Bromodomains - BRD9, BRD7
80	SGC707	1	Arginine methyltransferase - PRMT3
81	RGFP966	10	HDAC - HDAC3
82	PCI-34051	5	HDAC - HDAC8
83	Rocilinostat	10	HDAC - HDAC6
84	Tubastatin A HCl	10	HDAC - HDAC6
85	KDOAM-25a	1	Lysine demethylases - JARID
86	KDM5-C70	10	Histone demethylase - JARID1
88	MAZ1805	1	t-RNA sythetase
89	MAZ1392	1	t-RNA sythetase
90	BI-9564	1	Bromodomains - BRD9, BRD7
91	NVS-CECR2-1	1	Bromodomains - CECR2
92	GSK106	1	Peptidyl arginine deiminase (PAD4)
93	J556-42R	1	Arginine methyltransferase - PRMT5
94	J556-63R	1	Arginine methyltransferase - PRMT5
95	J556-70R	1	Arginine methyltransferase - PRMT5
96	A-196	1	Histone methyltransferase - SUV420H1/H2
97	BAY-598	1	Histone methyltransferase - SMYD2
98	J556-143	1	Arginine methyltransferase - PRMT5
99	MS049	1	Arginine methyltransferase
100	MS023	1	Arginine methyltransferase - Type I PRMTs
101	MS003	1	Arginine methyltransferase - negative control
104	SGI-1776	10	Kinase inhibitor - Haspin
105	CHR-6494	1	Kinase inhibitor - Haspin
106	CPI-169	10	Histone methyltransferase - EZH2, EZH1
107	UNC2400	1	Histone methyltransferase - EZH2
108	GSK864	5	Dehydrogenase
109	GSK8814	10	Bromodomains - ATAD2
110	GSK8815	10	Bromodomains - ATAD2
111	GSK959	1	Bromodomains - BRPF1
112	NVS-CECR2-C	1	Bromodomains - CECR2
113	BAY-299	1	Bromodomains - BRD1, TAF1
114	PCI-24781	10	HDAC
115	Romidepsin	1	HDAC
116	Mocetinostat	10	HDAC
117	Santacruzamate	50	HDAC2
118	KDOAM32	1	Lysine demethylases - JARID
120	MS409N	1	Arginine methyltransferase - PRMT4, PRMT6 inactive control
121	TP-064	1	Arginine methyltransferase - PRMT4
122	TP-064N	1	Arginine methyltransferase - PRMT4
123	A-395	1	Methyl Lysine Binder - EED
124	A-395N	1	Methyl Lysine Binder - EED
125	I-BRD9	10	Bromodomains - BRD9
126	TP-472	1	Bromodomains - BRD9
127	TP-472N	1	Bromodomains - BRD9
128	KDOPZ-32a	1	Lysine demethylases - KDM5
129	KDOOA012000	1	Lysine demethylases KDM2
130	AMI-1	50	Arginine methyltransferase - PRMT
131	TMP269	10	HDAC -4, 5, 7 &9
132	AGK2	10	HDAC - SIRT2
133	GSK6853	1	Bromodomains - BRPF1/2/3
134	GSK9311	1	Bromodomains - BRPF1/2/3
135	LLY-283	1	Arginine methyltransferase - PRMT5
136	TD001851a	1	Methyl Lysine Binder/tudor domain -Spin1
137	TDOSI000058a	1	Methyl Lysine Binder/tudor domain -Spin1
138	TD001863a	1	Methyl Lysine Binder/tudor domain -Spin1
139	TDOSI000062a	1	Methyl Lysine Binder/tudor domain -Spin1
140	TD001857a	1	Methyl Lysine Binder/tudor domain -Spin1
141	TD001856a	1	Methyl Lysine Binder/tudor domain -Spin1
142	TD001858a	1	Methyl Lysine Binder/tudor domain -Spin1
143	TMP195	1	HDAC -4,5,7,9
144	GSK2879552	10	Lysine demethylases - LSD1
145	TDO20821a	1	Methyl Lysine Binder/tudor domain -Spin1
146	TDO20824a	1	Methyl Lysine Binder/tudor domain -Spin1
147	TDO20823a	1	Methyl Lysine Binder/tudor domain -Spin1
148	A-485	1	Histone acetyltransferase (HAT) p300/CBP
149	A-486	1	Histone acetyltransferase (HAT) p300/CBP
150	GSK4027	1	Bromodomains - PCAF, GCN5
151	GSK4028	1	Bromodomains - PCAF, GCN5
152	L-Moses	1	Bromodomains - PCAF, GCN5
153	D-Moses	1	Bromodomains - PCAF, GCN5
154	PFI-5	1	Histone methyltransferase - SMYD2
155	YX39-31b	1	Methyl Lysine Binder/tudor domain -Spin1
156	TDO208229	1	Methyl Lysine Binder/tudor domain -Spin1
157	TDO01856a	1	Methyl Lysine Binder/tudor domain -Spin1
158	TDO20826a	1	Methyl Lysine Binder/tudor domain -Spin1
159	Bortezomib	0.1	Protesome
160	Carfilzomib	0.1	Protesome
161	RTS-V5	1	Protesome and HDAC
162	dBRD9	1	Bromodomains - BRD9
163	BI-7273	0.1	Bromodomains - BRD9/7 (IC50 19/117nM)
164	CPI-621	0.1	Lysine demethylases - KDM5
