# Supplementary material for: The pRb/RBL2-E2F1/4-GCN5 axis regulates cancer stem cell formation and G0 phase entry/exit by paracrine mechanisms
Source: Nat Commun. 2024 Apr 27;15:3580. doi: 10.1038/s41467-024-47680-z (PMC11055877; doi:10.1038/s41467-024-47680-z)
Supplement: Supplementary file 6 — Source data [file 41467_2024_47680_MOESM6_ESM.xlsx]

## Sheet: Fig 1e
		Exp 1	Exp 2	Exp 3
	hESC	0.9457	1.12069	0.90356
	H6C7	1.639	1.4604	1.2367
	A13A non-CSC	4.20464	3.61253	4.53082
	A13A CSC	9.7686	10.8263	9.3216
	PANC1 non-CSC	2.5277	2.23876	2.6589
	PANC1 CSC	6.22769	5.4324	5.7567
	L3.6pl non-CSC	3.1103	3.40369	2.91296
	L3.6pl CSC	8.7835	9.6594	8.5162
	HPAFII non-CSC	2.01967	2.3725	1.7936
	HPAFII CSC	4.7984	5.0367	5.476
	Number of families	1
	Number of comparisons per family	45
	Alpha	0.05
	Tukey's multiple comparisons test	Mean Diff.	95.00% CI of diff.	Significant?	Summary	Adjusted P Value
	hESC vs. H6C7	-0.4554	-1.646 to 0.7352	No	ns	0.9275	A-B
	hESC vs. A13A non-CSC	-3.126	-4.317 to -1.935	Yes	****	<0.0001	A-C
	hESC vs. A13A CSC	-8.982	-10.17 to -7.792	Yes	****	<0.0001	A-D
	hESC vs. PANC1 non-CSC	-1.485	-2.676 to -0.2945	Yes	**	0.0078	A-E
	hESC vs. PANC1 CSC	-4.816	-6.006 to -3.625	Yes	****	<0.0001	A-F
	hESC vs. L3.6pl non-CSC	-2.152	-3.343 to -0.9617	Yes	***	0.0001	A-G
	hESC vs. L3.6pl CSC	-7.996	-9.187 to -6.806	Yes	****	<0.0001	A-H
	hESC vs. HPAFII non-CSC	-1.072	-2.263 to 0.1187	No	ns	0.1001	A-I
	hESC vs. HPAFII CSC	-4.114	-5.304 to -2.923	Yes	****	<0.0001	A-J
	H6C7 vs. A13A non-CSC	-2.671	-3.861 to -1.48	Yes	****	<0.0001	B-C
	H6C7 vs. A13A CSC	-8.527	-9.717 to -7.336	Yes	****	<0.0001	B-D
	H6C7 vs. PANC1 non-CSC	-1.03	-2.22 to 0.1608	No	ns	0.1266	B-E
	H6C7 vs. PANC1 CSC	-4.36	-5.551 to -3.17	Yes	****	<0.0001	B-F
	H6C7 vs. L3.6pl non-CSC	-1.697	-2.888 to -0.5064	Yes	**	0.002	B-G
	H6C7 vs. L3.6pl CSC	-7.541	-8.732 to -6.35	Yes	****	<0.0001	B-H
	H6C7 vs. HPAFII non-CSC	-0.6166	-1.807 to 0.574	No	ns	0.7086	B-I
	H6C7 vs. HPAFII CSC	-3.658	-4.849 to -2.468	Yes	****	<0.0001	B-J
	A13A non-CSC vs. A13A CSC	-5.856	-7.047 to -4.666	Yes	****	<0.0001	C-D
	A13A non-CSC vs. PANC1 non-CSC	1.641	0.4502 to 2.831	Yes	**	0.0028	C-E
	A13A non-CSC vs. PANC1 CSC	-1.69	-2.88 to -0.499	Yes	**	0.0021	C-F
	A13A non-CSC vs. L3.6pl non-CSC	0.9736	-0.217 to 2.164	No	ns	0.1709	C-G
	A13A non-CSC vs. L3.6pl CSC	-4.87	-6.061 to -3.68	Yes	****	<0.0001	C-H
	A13A non-CSC vs. HPAFII non-CSC	2.054	0.8634 to 3.245	Yes	***	0.0002	C-I
	A13A non-CSC vs. HPAFII CSC	-0.9877	-2.178 to 0.2029	No	ns	0.1587	C-J
	A13A CSC vs. PANC1 non-CSC	7.497	6.306 to 8.688	Yes	****	<0.0001	D-E
	A13A CSC vs. PANC1 CSC	4.167	2.976 to 5.357	Yes	****	<0.0001	D-F
	A13A CSC vs. L3.6pl non-CSC	6.83	5.639 to 8.02	Yes	****	<0.0001	D-G
	A13A CSC vs. L3.6pl CSC	0.9858	-0.2048 to 2.176	No	ns	0.1603	D-H
	A13A CSC vs. HPAFII non-CSC	7.91	6.72 to 9.101	Yes	****	<0.0001	D-I
	A13A CSC vs. HPAFII CSC	4.868	3.678 to 6.059	Yes	****	<0.0001	D-J
	PANC1 non-CSC vs. PANC1 CSC	-3.33	-4.521 to -2.14	Yes	****	<0.0001	E-F
	PANC1 non-CSC vs. L3.6pl non-CSC	-0.6672	-1.858 to 0.5234	No	ns	0.618	E-G
	PANC1 non-CSC vs. L3.6pl CSC	-6.511	-7.702 to -5.321	Yes	****	<0.0001	E-H
	PANC1 non-CSC vs. HPAFII non-CSC	0.4132	-0.7774 to 1.604	No	ns	0.9583	E-I
	PANC1 non-CSC vs. HPAFII CSC	-2.629	-3.819 to -1.438	Yes	****	<0.0001	E-J
	PANC1 CSC vs. L3.6pl non-CSC	2.663	1.473 to 3.854	Yes	****	<0.0001	F-G
	PANC1 CSC vs. L3.6pl CSC	-3.181	-4.371 to -1.99	Yes	****	<0.0001	F-H
	PANC1 CSC vs. HPAFII non-CSC	3.744	2.553 to 4.934	Yes	****	<0.0001	F-I
	PANC1 CSC vs. HPAFII CSC	0.7019	-0.4887 to 1.892	No	ns	0.5547	F-J
	L3.6pl non-CSC vs. L3.6pl CSC	-5.844	-7.035 to -4.653	Yes	****	<0.0001	G-H
	L3.6pl non-CSC vs. HPAFII non-CSC	1.08	-0.1102 to 2.271	No	ns	0.0954	G-I
	L3.6pl non-CSC vs. HPAFII CSC	-1.961	-3.152 to -0.7708	Yes	***	0.0004	G-J
	L3.6pl CSC vs. HPAFII non-CSC	6.924	5.734 to 8.115	Yes	****	<0.0001	H-I
	L3.6pl CSC vs. HPAFII CSC	3.883	2.692 to 5.073	Yes	****	<0.0001	H-J
	HPAFII non-CSC vs. HPAFII CSC	-3.042	-4.232 to -1.851	Yes	****	<0.0001	I-J
	Test details	Mean 1	Mean 2	Mean Diff.	SE of diff.	n1	n2	q	DF
	hESC vs. H6C7	0.99	1.445	-0.4554	0.3362	3	3	1.915	20
	hESC vs. A13A non-CSC	0.99	4.116	-3.126	0.3362	3	3	13.15	20
	hESC vs. A13A CSC	0.99	9.972	-8.982	0.3362	3	3	37.78	20
	hESC vs. PANC1 non-CSC	0.99	2.475	-1.485	0.3362	3	3	6.247	20
	hESC vs. PANC1 CSC	0.99	5.806	-4.816	0.3362	3	3	20.26	20
	hESC vs. L3.6pl non-CSC	0.99	3.142	-2.152	0.3362	3	3	9.053	20
	hESC vs. L3.6pl CSC	0.99	8.986	-7.996	0.3362	3	3	33.63	20
	hESC vs. HPAFII non-CSC	0.99	2.062	-1.072	0.3362	3	3	4.509	20
	hESC vs. HPAFII CSC	0.99	5.104	-4.114	0.3362	3	3	17.3	20
	H6C7 vs. A13A non-CSC	1.445	4.116	-2.671	0.3362	3	3	11.23	20
	H6C7 vs. A13A CSC	1.445	9.972	-8.527	0.3362	3	3	35.87	20
	H6C7 vs. PANC1 non-CSC	1.445	2.475	-1.03	0.3362	3	3	4.331	20
	H6C7 vs. PANC1 CSC	1.445	5.806	-4.36	0.3362	3	3	18.34	20
	H6C7 vs. L3.6pl non-CSC	1.445	3.142	-1.697	0.3362	3	3	7.138	20
	H6C7 vs. L3.6pl CSC	1.445	8.986	-7.541	0.3362	3	3	31.72	20
	H6C7 vs. HPAFII non-CSC	1.445	2.062	-0.6166	0.3362	3	3	2.593	20
	H6C7 vs. HPAFII CSC	1.445	5.104	-3.658	0.3362	3	3	15.39	20
	A13A non-CSC vs. A13A CSC	4.116	9.972	-5.856	0.3362	3	3	24.63	20
	A13A non-CSC vs. PANC1 non-CSC	4.116	2.475	1.641	0.3362	3	3	6.902	20
	A13A non-CSC vs. PANC1 CSC	4.116	5.806	-1.69	0.3362	3	3	7.107	20
	A13A non-CSC vs. L3.6pl non-CSC	4.116	3.142	0.9736	0.3362	3	3	4.095	20
	A13A non-CSC vs. L3.6pl CSC	4.116	8.986	-4.87	0.3362	3	3	20.49	20
	A13A non-CSC vs. HPAFII non-CSC	4.116	2.062	2.054	0.3362	3	3	8.64	20
	A13A non-CSC vs. HPAFII CSC	4.116	5.104	-0.9877	0.3362	3	3	4.155	20
	A13A CSC vs. PANC1 non-CSC	9.972	2.475	7.497	0.3362	3	3	31.53	20
	A13A CSC vs. PANC1 CSC	9.972	5.806	4.167	0.3362	3	3	17.53	20
	A13A CSC vs. L3.6pl non-CSC	9.972	3.142	6.83	0.3362	3	3	28.73	20
	A13A CSC vs. L3.6pl CSC	9.972	8.986	0.9858	0.3362	3	3	4.146	20
	A13A CSC vs. HPAFII non-CSC	9.972	2.062	7.91	0.3362	3	3	33.27	20
	A13A CSC vs. HPAFII CSC	9.972	5.104	4.868	0.3362	3	3	20.48	20
	PANC1 non-CSC vs. PANC1 CSC	2.475	5.806	-3.33	0.3362	3	3	14.01	20
	PANC1 non-CSC vs. L3.6pl non-CSC	2.475	3.142	-0.6672	0.3362	3	3	2.806	20
	PANC1 non-CSC vs. L3.6pl CSC	2.475	8.986	-6.511	0.3362	3	3	27.39	20
	PANC1 non-CSC vs. HPAFII non-CSC	2.475	2.062	0.4132	0.3362	3	3	1.738	20
	PANC1 non-CSC vs. HPAFII CSC	2.475	5.104	-2.629	0.3362	3	3	11.06	20
	PANC1 CSC vs. L3.6pl non-CSC	5.806	3.142	2.663	0.3362	3	3	11.2	20
	PANC1 CSC vs. L3.6pl CSC	5.806	8.986	-3.181	0.3362	3	3	13.38	20
	PANC1 CSC vs. HPAFII non-CSC	5.806	2.062	3.744	0.3362	3	3	15.75	20
	PANC1 CSC vs. HPAFII CSC	5.806	5.104	0.7019	0.3362	3	3	2.952	20
	L3.6pl non-CSC vs. L3.6pl CSC	3.142	8.986	-5.844	0.3362	3	3	24.58	20
	L3.6pl non-CSC vs. HPAFII non-CSC	3.142	2.062	1.08	0.3362	3	3	4.544	20
	L3.6pl non-CSC vs. HPAFII CSC	3.142	5.104	-1.961	0.3362	3	3	8.25	20
	L3.6pl CSC vs. HPAFII non-CSC	8.986	2.062	6.924	0.3362	3	3	29.13	20
	L3.6pl CSC vs. HPAFII CSC	8.986	5.104	3.883	0.3362	3	3	16.33	20
	HPAFII non-CSC vs. HPAFII CSC	2.062	5.104	-3.042	0.3362	3	3	12.79	20

## Sheet: Fig 3m
		WNT7A			WNT4			WNT7B			WNT10A
		Exp 1	Exp 2	Exp 3	Exp 1	Exp 2	Exp 3	Exp 1	Exp 2	Exp 3	Exp 1	Exp 2	Exp 3
	Wild type	0.993	0.932	1.068	0.994	0.918	1.082	0.993	0.893	1.107	0.996	0.941	1.059
	KRASmut	5.637	5.177	6.463	5.637	7.352	8.233	5.737	4.561	5.0984	4.437	4.225	4.061
	KRASmut + CDK4/6 inh	2.428	1.874	2.715	2.328	1.479	1.789	2.428	2.082	2.739	2.328	1.999	2.16
	Within each column, compare rows (simple effects within columns)
	Number of families	4
	Number of comparisons per family	3
	Alpha	0.05
	Tukey's multiple comparisons test	Mean Diff.	95.00% CI of diff.	Significant?	Summary	Adjusted P Value
	WNT7A
	Wild type vs. KRASmut	-4.76133	-5.79406 to -3.72861	Yes	****	<0.0001
	Wild type vs. KRASmut + CDK4/6 inh	-1.34133	-2.37406 to -0.308607	Yes	**	0.0093
	KRASmut vs. KRASmut + CDK4/6 inh	3.42	2.38727 to 4.45273	Yes	****	<0.0001
	WNT4
	Wild type vs. KRASmut	-6.076	-7.10873 to -5.04327	Yes	****	<0.0001
	Wild type vs. KRASmut + CDK4/6 inh	-0.867333	-1.90006 to 0.165393	No	ns	0.1116
	KRASmut vs. KRASmut + CDK4/6 inh	5.20867	4.17594 to 6.24139	Yes	****	<0.0001
	WNT7B
	Wild type vs. KRASmut	-4.13433	-5.16706 to -3.10161	Yes	****	<0.0001
	Wild type vs. KRASmut + CDK4/6 inh	-1.41867	-2.45139 to -0.385941	Yes	**	0.006
	KRASmut vs. KRASmut + CDK4/6 inh	2.71567	1.68294 to 3.74839	Yes	****	<0.0001
	WNT10A
	Wild type vs. KRASmut	-3.24233	-4.27506 to -2.20961	Yes	****	<0.0001
	Wild type vs. KRASmut + CDK4/6 inh	-1.16367	-2.19639 to -0.130941	Yes	*	0.0251
	KRASmut vs. KRASmut + CDK4/6 inh	2.07867	1.04594 to 3.11139	Yes	***	0.0001
	Test details	Mean 1	Mean 2	Mean Diff.	SE of diff.	N1	N2	q	DF
	WNT7A
	Wild type vs. KRASmut	0.997667	5.759	-4.76133	0.413539	3	3	16.2827	24
	Wild type vs. KRASmut + CDK4/6 inh	0.997667	2.339	-1.34133	0.413539	3	3	4.58707	24
	KRASmut vs. KRASmut + CDK4/6 inh	5.759	2.339	3.42	0.413539	3	3	11.6957	24
	WNT4
	Wild type vs. KRASmut	0.998	7.074	-6.076	0.413539	3	3	20.7786	24
	Wild type vs. KRASmut + CDK4/6 inh	0.998	1.86533	-0.867333	0.413539	3	3	2.96609	24
	KRASmut vs. KRASmut + CDK4/6 inh	7.074	1.86533	5.20867	0.413539	3	3	17.8125	24
	WNT7B
	Wild type vs. KRASmut	0.997667	5.132	-4.13433	0.413539	3	3	14.1385	24
	Wild type vs. KRASmut + CDK4/6 inh	0.997667	2.41633	-1.41867	0.413539	3	3	4.85153	24
	KRASmut vs. KRASmut + CDK4/6 inh	5.132	2.41633	2.71567	0.413539	3	3	9.28699	24
	WNT10A
	Wild type vs. KRASmut	0.998667	4.241	-3.24233	0.413539	3	3	11.0881	24
	Wild type vs. KRASmut + CDK4/6 inh	0.998667	2.16233	-1.16367	0.413539	3	3	3.97949	24
	KRASmut vs. KRASmut + CDK4/6 inh	4.241	2.16233	2.07867	0.413539	3	3	7.10859	24

## Sheet: Fig 3n
		WNT7A			WNT4			WNT7B			WNT10A
		Exp 1	Exp 2	Exp 3	Exp 1	Exp 2	Exp 3	Exp 1	Exp 2	Exp 3	Exp 1	Exp 2	Exp 3
	IgG	0.0129	0.0154	0.0081	0.0139	0.0088	0.0157	0.0126	0.0078	0.0166	0.0141	0.0097	0.0162
	E2F4	0.3285	0.2907	0.3694	1.1878	0.9342	1.2786	0.4846	0.6337	0.7459	0.9736	0.8104	0.8418
	E2F5	0.1346	0.1263	0.1521	0.2617	0.3842	0.2752	0.7201	0.8738	0.6562	0.3251	0.4129	0.5341
	E2F1	0.1026	0.1382	0.1359	0.2296	0.2045	0.3084	0.3594	0.2402	0.2734	0.2097	0.1494	0.1279
	Within each column, compare rows (simple effects within columns)
	Number of families	4
	Number of comparisons per family	3
	Alpha	0.05
	Dunnett's multiple comparisons test	Mean Diff.	95.00% CI of diff.	Significant?	Summary	Adjusted P Value
	WNT7A
	IgG vs. E2F4	-0.317353	-0.472714 to -0.161992	Yes	****	<0.0001
	IgG vs. E2F5	-0.125486	-0.280847 to 0.0298749	No	ns	0.1348
	IgG vs. E2F1	-0.113393	-0.268754 to 0.0419682	No	ns	0.1934
	WNT4
	IgG vs. E2F4	-1.1207	-1.27606 to -0.965336	Yes	****	<0.0001
	IgG vs. E2F5	-0.294197	-0.449558 to -0.138836	Yes	***	0.0002
	IgG vs. E2F1	-0.234677	-0.390038 to -0.0793164	Yes	**	0.0021
	WNT7B
	IgG vs. E2F4	-0.609081	-0.764442 to -0.45372	Yes	****	<0.0001
	IgG vs. E2F5	-0.737711	-0.893072 to -0.58235	Yes	****	<0.0001
	IgG vs. E2F1	-0.278671	-0.434032 to -0.12331	Yes	***	0.0003
	WNT10A
	IgG vs. E2F4	-0.861955	-1.01732 to -0.706594	Yes	****	<0.0001
	IgG vs. E2F5	-0.410701	-0.566062 to -0.25534	Yes	****	<0.0001
	IgG vs. E2F1	-0.149025	-0.304386 to 0.00633624	No	ns	0.0624
	Test details	Mean 1	Mean 2	Mean Diff.	SE of diff.	N1	N2	q	DF
	WNT7A
	IgG vs. E2F4	0.0121806	0.329533	-0.317353	0.0630074	3	3	5.03676	32
	IgG vs. E2F5	0.0121806	0.137667	-0.125486	0.0630074	3	3	1.99161	32
	IgG vs. E2F1	0.0121806	0.125573	-0.113393	0.0630074	3	3	1.79967	32
	WNT4
	IgG vs. E2F4	0.012836	1.13353	-1.1207	0.0630074	3	3	17.7868	32
	IgG vs. E2F5	0.012836	0.307033	-0.294197	0.0630074	3	3	4.66925	32
	IgG vs. E2F1	0.012836	0.247513	-0.234677	0.0630074	3	3	3.7246	32
	WNT7B
	IgG vs. E2F4	0.012322	0.621403	-0.609081	0.0630074	3	3	9.66683	32
	IgG vs. E2F5	0.012322	0.750033	-0.737711	0.0630074	3	3	11.7083	32
	IgG vs. E2F1	0.012322	0.290993	-0.278671	0.0630074	3	3	4.42283	32
	WNT10A
	IgG vs. E2F4	0.013332	0.875287	-0.861955	0.0630074	3	3	13.6802	32
	IgG vs. E2F5	0.013332	0.424033	-0.410701	0.0630074	3	3	6.51831	32
	IgG vs. E2F1	0.013332	0.162357	-0.149025	0.0630074	3	3	2.36519	32

## Sheet: Fig 3o
		WNT7A			WNT4			WNT7B			WNT10A
		Exp 1	Exp 2	Exp 3	Exp 1	Exp 2	Exp 3	Exp 1	Exp 2	Exp 3	Exp 1	Exp 2	Exp 3
	IgG	0.0307	0.03976	0.0265	0.0339	0.03184	0.04021	0.0369	0.0291	0.03906	0.0321	0.0378	0.02634
	IgG + KRAS mut	0.0242	0.0384	0.0297	0.0296	0.0365	0.0328	0.0319	0.0242	0.03783	0.0389	0.0293	0.03489
	pRb	0.1024	0.1253	0.0896	0.5728	0.464	0.62457	0.8791	0.98127	0.7354	0.7188	0.79818	0.6524
	pRb + KRAS mut	0.0471	0.0562	0.0428	0.1203	0.10263	0.1452	0.2769	0.3492	0.2654	0.2512	0.19672	0.32893
	RBL1	0.0461	0.04319	0.04726	0.142	0.1337	0.0935	0.0905	0.0653	0.07986	0.127	0.1356	0.0943
	RBL1 + KRAS mut	0.0316	0.0342	0.02967	0.0663	0.07203	0.06247	0.0563	0.06252	0.04831	0.0819	0.0892	0.0673
	RBL2	0.0842	0.09263	0.08321	0.7256	0.6951	0.7764	0.5465	0.6514	0.4972	0.2706	0.2138	0.2504
	RBL2 + KRAS mut	0.049	0.0396	0.0475	0.1936	0.15407	0.19013	0.1877	0.137	0.20632	0.1046	0.1275	0.14289
	Within each column, compare rows (simple effects within columns)
	Number of families	4
	Number of comparisons per family	28
	Alpha	0.05
	Tukey's multiple comparisons test	Mean Diff.	95.00% CI of diff.	Significant?	Summary	Adjusted P Value
	WNT7A
	IgG vs. IgG + KRAS mut	0.00156667	-0.096791 to 0.0999244	No	ns	>0.9999
	IgG vs. pRb	-0.0734333	-0.171791 to 0.0249244	No	ns	0.2892
	IgG vs. pRb + KRAS mut	-0.0163667	-0.114724 to 0.081991	No	ns	0.9995
	IgG vs. RBL1	-0.0132	-0.111558 to 0.0851577	No	ns	0.9999
	IgG vs. RBL1 + KRAS mut	0.0005	-0.0978577 to 0.0988577	No	ns	>0.9999
	IgG vs. RBL2	-0.0543333	-0.152691 to 0.0440244	No	ns	0.6674
	IgG vs. RBL2 + KRAS mut	-0.0130333	-0.111391 to 0.0853244	No	ns	0.9999
	IgG + KRAS mut vs. pRb	-0.075	-0.173358 to 0.0233577	No	ns	0.2643
	IgG + KRAS mut vs. pRb + KRAS mut	-0.0179333	-0.116291 to 0.0804244	No	ns	0.9991
	IgG + KRAS mut vs. RBL1	-0.0147667	-0.113124 to 0.083591	No	ns	0.9997
	IgG + KRAS mut vs. RBL1 + KRAS mut	-0.00106667	-0.0994244 to 0.097291	No	ns	>0.9999
	IgG + KRAS mut vs. RBL2	-0.0559	-0.154258 to 0.0424577	No	ns	0.635
	IgG + KRAS mut vs. RBL2 + KRAS mut	-0.0146	-0.112958 to 0.0837577	No	ns	0.9998
	pRb vs. pRb + KRAS mut	0.0570667	-0.041291 to 0.155424	No	ns	0.6105
	pRb vs. RBL1	0.0602333	-0.0381244 to 0.158591	No	ns	0.5435
	pRb vs. RBL1 + KRAS mut	0.0739333	-0.0244244 to 0.172291	No	ns	0.2811
	pRb vs. RBL2	0.0191	-0.0792577 to 0.117458	No	ns	0.9986
	pRb vs. RBL2 + KRAS mut	0.0604	-0.0379577 to 0.158758	No	ns	0.54
	pRb + KRAS mut vs. RBL1	0.00316667	-0.095191 to 0.101524	No	ns	>0.9999
	pRb + KRAS mut vs. RBL1 + KRAS mut	0.0168667	-0.081491 to 0.115224	No	ns	0.9994
	pRb + KRAS mut vs. RBL2	-0.0379667	-0.136324 to 0.060391	No	ns	0.9262
	pRb + KRAS mut vs. RBL2 + KRAS mut	0.00333333	-0.0950244 to 0.101691	No	ns	>0.9999
	RBL1 vs. RBL1 + KRAS mut	0.0137	-0.0846577 to 0.112058	No	ns	0.9998
	RBL1 vs. RBL2	-0.0411333	-0.139491 to 0.0572244	No	ns	0.8916
	RBL1 vs. RBL2 + KRAS mut	0.000166667	-0.098191 to 0.0985244	No	ns	>0.9999
	RBL1 + KRAS mut vs. RBL2	-0.0548333	-0.153191 to 0.0435244	No	ns	0.6572
	RBL1 + KRAS mut vs. RBL2 + KRAS mut	-0.0135333	-0.111891 to 0.0848244	No	ns	0.9999
	RBL2 vs. RBL2 + KRAS mut	0.0413	-0.0570577 to 0.139658	No	ns	0.8896
	WNT4
	IgG vs. IgG + KRAS mut	0.00233333	-0.0960244 to 0.100691	No	ns	>0.9999
	IgG vs. pRb	-0.5185	-0.616858 to -0.420142	Yes	****	<0.0001
	IgG vs. pRb + KRAS mut	-0.0874	-0.185758 to 0.0109577	No	ns	0.1173
	IgG vs. RBL1	-0.0877667	-0.186124 to 0.010591	No	ns	0.1142
	IgG vs. RBL1 + KRAS mut	-0.0316333	-0.129991 to 0.0667244	No	ns	0.9716
	IgG vs. RBL2	-0.697067	-0.795424 to -0.598709	Yes	****	<0.0001
	IgG vs. RBL2 + KRAS mut	-0.143967	-0.242324 to -0.045609	Yes	***	0.0005
	IgG + KRAS mut vs. pRb	-0.520833	-0.619191 to -0.422476	Yes	****	<0.0001
	IgG + KRAS mut vs. pRb + KRAS mut	-0.0897333	-0.188091 to 0.00862437	No	ns	0.0988
	IgG + KRAS mut vs. RBL1	-0.0901	-0.188458 to 0.0082577	No	ns	0.0961
	IgG + KRAS mut vs. RBL1 + KRAS mut	-0.0339667	-0.132324 to 0.064391	No	ns	0.9583
	IgG + KRAS mut vs. RBL2	-0.6994	-0.797758 to -0.601042	Yes	****	<0.0001
	IgG + KRAS mut vs. RBL2 + KRAS mut	-0.1463	-0.244658 to -0.0479423	Yes	***	0.0004
	pRb vs. pRb + KRAS mut	0.4311	0.332742 to 0.529458	Yes	****	<0.0001
	pRb vs. RBL1	0.430733	0.332376 to 0.529091	Yes	****	<0.0001
	pRb vs. RBL1 + KRAS mut	0.486867	0.388509 to 0.585224	Yes	****	<0.0001
	pRb vs. RBL2	-0.178567	-0.276924 to -0.080209	Yes	****	<0.0001
	pRb vs. RBL2 + KRAS mut	0.374533	0.276176 to 0.472891	Yes	****	<0.0001
	pRb + KRAS mut vs. RBL1	-0.000366667	-0.0987244 to 0.097991	No	ns	>0.9999
	pRb + KRAS mut vs. RBL1 + KRAS mut	0.0557667	-0.042591 to 0.154124	No	ns	0.6378
	pRb + KRAS mut vs. RBL2	-0.609667	-0.708024 to -0.511309	Yes	****	<0.0001
	pRb + KRAS mut vs. RBL2 + KRAS mut	-0.0565667	-0.154924 to 0.041791	No	ns	0.621
	RBL1 vs. RBL1 + KRAS mut	0.0561333	-0.0422244 to 0.154491	No	ns	0.6301
	RBL1 vs. RBL2	-0.6093	-0.707658 to -0.510942	Yes	****	<0.0001
	RBL1 vs. RBL2 + KRAS mut	-0.0562	-0.154558 to 0.0421577	No	ns	0.6287
	RBL1 + KRAS mut vs. RBL2	-0.665433	-0.763791 to -0.567076	Yes	****	<0.0001
	RBL1 + KRAS mut vs. RBL2 + KRAS mut	-0.112333	-0.210691 to -0.0139756	Yes	*	0.0145
	RBL2 vs. RBL2 + KRAS mut	0.5531	0.454742 to 0.651458	Yes	****	<0.0001
	WNT7B
	IgG vs. IgG + KRAS mut	0.00373333	-0.0946244 to 0.102091	No	ns	>0.9999
	IgG vs. pRb	-0.830233	-0.928591 to -0.731876	Yes	****	<0.0001
	IgG vs. pRb + KRAS mut	-0.262133	-0.360491 to -0.163776	Yes	****	<0.0001
	IgG vs. RBL1	-0.0435333	-0.141891 to 0.0548244	No	ns	0.8599
	IgG vs. RBL1 + KRAS mut	-0.0206667	-0.119024 to 0.077691	No	ns	0.9978
	IgG vs. RBL2	-0.53	-0.628358 to -0.431642	Yes	****	<0.0001
	IgG vs. RBL2 + KRAS mut	-0.141967	-0.240324 to -0.043609	Yes	***	0.0007
	IgG + KRAS mut vs. pRb	-0.833967	-0.932324 to -0.735609	Yes	****	<0.0001
	IgG + KRAS mut vs. pRb + KRAS mut	-0.265867	-0.364224 to -0.167509	Yes	****	<0.0001
	IgG + KRAS mut vs. RBL1	-0.0472667	-0.145624 to 0.051091	No	ns	0.8015
	IgG + KRAS mut vs. RBL1 + KRAS mut	-0.0244	-0.122758 to 0.0739577	No	ns	0.9937
	IgG + KRAS mut vs. RBL2	-0.533733	-0.632091 to -0.435376	Yes	****	<0.0001
	IgG + KRAS mut vs. RBL2 + KRAS mut	-0.1457	-0.244058 to -0.0473423	Yes	***	0.0004
	pRb vs. pRb + KRAS mut	0.5681	0.469742 to 0.666458	Yes	****	<0.0001
	pRb vs. RBL1	0.7867	0.688342 to 0.885058	Yes	****	<0.0001
	pRb vs. RBL1 + KRAS mut	0.809567	0.711209 to 0.907924	Yes	****	<0.0001
	pRb vs. RBL2	0.300233	0.201876 to 0.398591	Yes	****	<0.0001
	pRb vs. RBL2 + KRAS mut	0.688267	0.589909 to 0.786624	Yes	****	<0.0001
	pRb + KRAS mut vs. RBL1	0.2186	0.120242 to 0.316958	Yes	****	<0.0001
	pRb + KRAS mut vs. RBL1 + KRAS mut	0.241467	0.143109 to 0.339824	Yes	****	<0.0001
	pRb + KRAS mut vs. RBL2	-0.267867	-0.366224 to -0.169509	Yes	****	<0.0001
	pRb + KRAS mut vs. RBL2 + KRAS mut	0.120167	0.021809 to 0.218524	Yes	**	0.0068
	RBL1 vs. RBL1 + KRAS mut	0.0228667	-0.075491 to 0.121224	No	ns	0.9958
	RBL1 vs. RBL2	-0.486467	-0.584824 to -0.388109	Yes	****	<0.0001
	RBL1 vs. RBL2 + KRAS mut	-0.0984333	-0.196791 to -7.56334e-005	Yes	*	0.0497
	RBL1 + KRAS mut vs. RBL2	-0.509333	-0.607691 to -0.410976	Yes	****	<0.0001
	RBL1 + KRAS mut vs. RBL2 + KRAS mut	-0.1213	-0.219658 to -0.0229423	Yes	**	0.0061
	RBL2 vs. RBL2 + KRAS mut	0.388033	0.289676 to 0.486391	Yes	****	<0.0001
	WNT10A
	IgG vs. IgG + KRAS mut	-0.0023	-0.100658 to 0.0960577	No	ns	>0.9999
	IgG vs. pRb	-0.691067	-0.789424 to -0.592709	Yes	****	<0.0001
	IgG vs. pRb + KRAS mut	-0.226867	-0.325224 to -0.128509	Yes	****	<0.0001
	IgG vs. RBL1	-0.0869	-0.185258 to 0.0114577	No	ns	0.1216
	IgG vs. RBL1 + KRAS mut	-0.0474	-0.145758 to 0.0509577	No	ns	0.7993
	IgG vs. RBL2	-0.212867	-0.311224 to -0.114509	Yes	****	<0.0001
	IgG vs. RBL2 + KRAS mut	-0.0929333	-0.191291 to 0.00542437	No	ns	0.0774
	IgG + KRAS mut vs. pRb	-0.688767	-0.787124 to -0.590409	Yes	****	<0.0001
	IgG + KRAS mut vs. pRb + KRAS mut	-0.224567	-0.322924 to -0.126209	Yes	****	<0.0001
	IgG + KRAS mut vs. RBL1	-0.0846	-0.182958 to 0.0137577	No	ns	0.143
	IgG + KRAS mut vs. RBL1 + KRAS mut	-0.0451	-0.143458 to 0.0532577	No	ns	0.8367
	IgG + KRAS mut vs. RBL2	-0.210567	-0.308924 to -0.112209	Yes	****	<0.0001
	IgG + KRAS mut vs. RBL2 + KRAS mut	-0.0906333	-0.188991 to 0.00772437	No	ns	0.0923
	pRb vs. pRb + KRAS mut	0.4642	0.365842 to 0.562558	Yes	****	<0.0001
	pRb vs. RBL1	0.604167	0.505809 to 0.702524	Yes	****	<0.0001
	pRb vs. RBL1 + KRAS mut	0.643667	0.545309 to 0.742024	Yes	****	<0.0001
	pRb vs. RBL2	0.4782	0.379842 to 0.576558	Yes	****	<0.0001
	pRb vs. RBL2 + KRAS mut	0.598133	0.499776 to 0.696491	Yes	****	<0.0001
	pRb + KRAS mut vs. RBL1	0.139967	0.041609 to 0.238324	Yes	***	0.0008
	pRb + KRAS mut vs. RBL1 + KRAS mut	0.179467	0.081109 to 0.277824	Yes	****	<0.0001
	pRb + KRAS mut vs. RBL2	0.014	-0.0843577 to 0.112358	No	ns	0.9998
	pRb + KRAS mut vs. RBL2 + KRAS mut	0.133933	0.0355756 to 0.232291	Yes	**	0.0016
	RBL1 vs. RBL1 + KRAS mut	0.0395	-0.0588577 to 0.137858	No	ns	0.9105
	RBL1 vs. RBL2	-0.125967	-0.224324 to -0.027609	Yes	**	0.0038
	RBL1 vs. RBL2 + KRAS mut	-0.00603333	-0.104391 to 0.0923244	No	ns	>0.9999
	RBL1 + KRAS mut vs. RBL2	-0.165467	-0.263824 to -0.067109	Yes	****	<0.0001
	RBL1 + KRAS mut vs. RBL2 + KRAS mut	-0.0455333	-0.143891 to 0.0528244	No	ns	0.8299
	RBL2 vs. RBL2 + KRAS mut	0.119933	0.0215756 to 0.218291	Yes	**	0.0069
	Test details	Mean 1	Mean 2	Mean Diff.	SE of diff.	N1	N2	q	DF
	WNT7A
	IgG vs. IgG + KRAS mut	0.0323333	0.0307667	0.00156667	0.0313905	3	3	0.070582	64
	IgG vs. pRb	0.0323333	0.105767	-0.0734333	0.0313905	3	3	3.30834	64
	IgG vs. pRb + KRAS mut	0.0323333	0.0487	-0.0163667	0.0313905	3	3	0.737357	64
	IgG vs. RBL1	0.0323333	0.0455333	-0.0132	0.0313905	3	3	0.594691	64
	IgG vs. RBL1 + KRAS mut	0.0323333	0.0318333	0.0005	0.0313905	3	3	0.0225262	64
	IgG vs. RBL2	0.0323333	0.0866667	-0.0543333	0.0313905	3	3	2.44784	64
	IgG vs. RBL2 + KRAS mut	0.0323333	0.0453667	-0.0130333	0.0313905	3	3	0.587182	64
	IgG + KRAS mut vs. pRb	0.0307667	0.105767	-0.075	0.0313905	3	3	3.37893	64
	IgG + KRAS mut vs. pRb + KRAS mut	0.0307667	0.0487	-0.0179333	0.0313905	3	3	0.807939	64
	IgG + KRAS mut vs. RBL1	0.0307667	0.0455333	-0.0147667	0.0313905	3	3	0.665273	64
	IgG + KRAS mut vs. RBL1 + KRAS mut	0.0307667	0.0318333	-0.00106667	0.0313905	3	3	0.0480558	64
	IgG + KRAS mut vs. RBL2	0.0307667	0.0866667	-0.0559	0.0313905	3	3	2.51843	64
	IgG + KRAS mut vs. RBL2 + KRAS mut	0.0307667	0.0453667	-0.0146	0.0313905	3	3	0.657764	64
	pRb vs. pRb + KRAS mut	0.105767	0.0487	0.0570667	0.0313905	3	3	2.57099	64
	pRb vs. RBL1	0.105767	0.0455333	0.0602333	0.0313905	3	3	2.71365	64
	pRb vs. RBL1 + KRAS mut	0.105767	0.0318333	0.0739333	0.0313905	3	3	3.33087	64
	pRb vs. RBL2	0.105767	0.0866667	0.0191	0.0313905	3	3	0.8605	64
	pRb vs. RBL2 + KRAS mut	0.105767	0.0453667	0.0604	0.0313905	3	3	2.72116	64
	pRb + KRAS mut vs. RBL1	0.0487	0.0455333	0.00316667	0.0313905	3	3	0.142666	64
	pRb + KRAS mut vs. RBL1 + KRAS mut	0.0487	0.0318333	0.0168667	0.0313905	3	3	0.759883	64
	pRb + KRAS mut vs. RBL2	0.0487	0.0866667	-0.0379667	0.0313905	3	3	1.71049	64
	pRb + KRAS mut vs. RBL2 + KRAS mut	0.0487	0.0453667	0.00333333	0.0313905	3	3	0.150174	64
	RBL1 vs. RBL1 + KRAS mut	0.0455333	0.0318333	0.0137	0.0313905	3	3	0.617217	64
	RBL1 vs. RBL2	0.0455333	0.0866667	-0.0411333	0.0313905	3	3	1.85315	64
	RBL1 vs. RBL2 + KRAS mut	0.0455333	0.0453667	0.000166667	0.0313905	3	3	0.00750872	64
	RBL1 + KRAS mut vs. RBL2	0.0318333	0.0866667	-0.0548333	0.0313905	3	3	2.47037	64
	RBL1 + KRAS mut vs. RBL2 + KRAS mut	0.0318333	0.0453667	-0.0135333	0.0313905	3	3	0.609708	64
	RBL2 vs. RBL2 + KRAS mut	0.0866667	0.0453667	0.0413	0.0313905	3	3	1.86066	64
	WNT4
	IgG vs. IgG + KRAS mut	0.0353	0.0329667	0.00233333	0.0313905	3	3	0.105122	64
	IgG vs. pRb	0.0353	0.5538	-0.5185	0.0313905	3	3	23.3596	64
	IgG vs. pRb + KRAS mut	0.0353	0.1227	-0.0874	0.0313905	3	3	3.93758	64
	IgG vs. RBL1	0.0353	0.123067	-0.0877667	0.0313905	3	3	3.95409	64
	IgG vs. RBL1 + KRAS mut	0.0353	0.0669333	-0.0316333	0.0313905	3	3	1.42516	64
	IgG vs. RBL2	0.0353	0.732367	-0.697067	0.0313905	3	3	31.4045	64
	IgG vs. RBL2 + KRAS mut	0.0353	0.179267	-0.143967	0.0313905	3	3	6.48604	64
	IgG + KRAS mut vs. pRb	0.0329667	0.5538	-0.520833	0.0313905	3	3	23.4648	64
	IgG + KRAS mut vs. pRb + KRAS mut	0.0329667	0.1227	-0.0897333	0.0313905	3	3	4.0427	64
	IgG + KRAS mut vs. RBL1	0.0329667	0.123067	-0.0901	0.0313905	3	3	4.05922	64
	IgG + KRAS mut vs. RBL1 + KRAS mut	0.0329667	0.0669333	-0.0339667	0.0313905	3	3	1.53028	64
	IgG + KRAS mut vs. RBL2	0.0329667	0.732367	-0.6994	0.0313905	3	3	31.5096	64
	IgG + KRAS mut vs. RBL2 + KRAS mut	0.0329667	0.179267	-0.1463	0.0313905	3	3	6.59116	64
	pRb vs. pRb + KRAS mut	0.5538	0.1227	0.4311	0.0313905	3	3	19.4221	64
	pRb vs. RBL1	0.5538	0.123067	0.430733	0.0313905	3	3	19.4055	64
	pRb vs. RBL1 + KRAS mut	0.5538	0.0669333	0.486867	0.0313905	3	3	21.9345	64
	pRb vs. RBL2	0.5538	0.732367	-0.178567	0.0313905	3	3	8.04485	64
	pRb vs. RBL2 + KRAS mut	0.5538	0.179267	0.374533	0.0313905	3	3	16.8736	64
	pRb + KRAS mut vs. RBL1	0.1227	0.123067	-0.000366667	0.0313905	3	3	0.0165192	64
	pRb + KRAS mut vs. RBL1 + KRAS mut	0.1227	0.0669333	0.0557667	0.0313905	3	3	2.51242	64
	pRb + KRAS mut vs. RBL2	0.1227	0.732367	-0.609667	0.0313905	3	3	27.4669	64
	pRb + KRAS mut vs. RBL2 + KRAS mut	0.1227	0.179267	-0.0565667	0.0313905	3	3	2.54846	64
	RBL1 vs. RBL1 + KRAS mut	0.123067	0.0669333	0.0561333	0.0313905	3	3	2.52894	64
	RBL1 vs. RBL2	0.123067	0.732367	-0.6093	0.0313905	3	3	27.4504	64
	RBL1 vs. RBL2 + KRAS mut	0.123067	0.179267	-0.0562	0.0313905	3	3	2.53194	64
	RBL1 + KRAS mut vs. RBL2	0.0669333	0.732367	-0.665433	0.0313905	3	3	29.9793	64
	RBL1 + KRAS mut vs. RBL2 + KRAS mut	0.0669333	0.179267	-0.112333	0.0313905	3	3	5.06088	64
	RBL2 vs. RBL2 + KRAS mut	0.732367	0.179267	0.5531	0.0313905	3	3	24.9185	64
	WNT7B
	IgG vs. IgG + KRAS mut	0.0350333	0.0313	0.00373333	0.0313905	3	3	0.168195	64
	IgG vs. pRb	0.0350333	0.865267	-0.830233	0.0313905	3	3	37.404	64
	IgG vs. pRb + KRAS mut	0.0350333	0.297167	-0.262133	0.0313905	3	3	11.8097	64
	IgG vs. RBL1	0.0350333	0.0785667	-0.0435333	0.0313905	3	3	1.96128	64
	IgG vs. RBL1 + KRAS mut	0.0350333	0.0557	-0.0206667	0.0313905	3	3	0.931082	64
	IgG vs. RBL2	0.0350333	0.565033	-0.53	0.0313905	3	3	23.8777	64
	IgG vs. RBL2 + KRAS mut	0.0350333	0.177	-0.141967	0.0313905	3	3	6.39593	64
	IgG + KRAS mut vs. pRb	0.0313	0.865267	-0.833967	0.0313905	3	3	37.5722	64
	IgG + KRAS mut vs. pRb + KRAS mut	0.0313	0.297167	-0.265867	0.0313905	3	3	11.9779	64
	IgG + KRAS mut vs. RBL1	0.0313	0.0785667	-0.0472667	0.0313905	3	3	2.12947	64
	IgG + KRAS mut vs. RBL1 + KRAS mut	0.0313	0.0557	-0.0244	0.0313905	3	3	1.09928	64
	IgG + KRAS mut vs. RBL2	0.0313	0.565033	-0.533733	0.0313905	3	3	24.0459	64
	IgG + KRAS mut vs. RBL2 + KRAS mut	0.0313	0.177	-0.1457	0.0313905	3	3	6.56413	64
	pRb vs. pRb + KRAS mut	0.865267	0.297167	0.5681	0.0313905	3	3	25.5942	64
	pRb vs. RBL1	0.865267	0.0785667	0.7867	0.0313905	3	3	35.4427	64
	pRb vs. RBL1 + KRAS mut	0.865267	0.0557	0.809567	0.0313905	3	3	36.4729	64
	pRb vs. RBL2	0.865267	0.565033	0.300233	0.0313905	3	3	13.5262	64
	pRb vs. RBL2 + KRAS mut	0.865267	0.177	0.688267	0.0313905	3	3	31.008	64
	pRb + KRAS mut vs. RBL1	0.297167	0.0785667	0.2186	0.0313905	3	3	9.84844	64
	pRb + KRAS mut vs. RBL1 + KRAS mut	0.297167	0.0557	0.241467	0.0313905	3	3	10.8786	64
	pRb + KRAS mut vs. RBL2	0.297167	0.565033	-0.267867	0.0313905	3	3	12.068	64
	pRb + KRAS mut vs. RBL2 + KRAS mut	0.297167	0.177	0.120167	0.0313905	3	3	5.41379	64
	RBL1 vs. RBL1 + KRAS mut	0.0785667	0.0557	0.0228667	0.0313905	3	3	1.0302	64
	RBL1 vs. RBL2	0.0785667	0.565033	-0.486467	0.0313905	3	3	21.9165	64
	RBL1 vs. RBL2 + KRAS mut	0.0785667	0.177	-0.0984333	0.0313905	3	3	4.43465	64
	RBL1 + KRAS mut vs. RBL2	0.0557	0.565033	-0.509333	0.0313905	3	3	22.9467	64
	RBL1 + KRAS mut vs. RBL2 + KRAS mut	0.0557	0.177	-0.1213	0.0313905	3	3	5.46485	64
	RBL2 vs. RBL2 + KRAS mut	0.565033	0.177	0.388033	0.0313905	3	3	17.4818	64
	WNT10A
	IgG vs. IgG + KRAS mut	0.0320667	0.0343667	-0.0023	0.0313905	3	3	0.10362	64
	IgG vs. pRb	0.0320667	0.723133	-0.691067	0.0313905	3	3	31.1342	64
	IgG vs. pRb + KRAS mut	0.0320667	0.258933	-0.226867	0.0313905	3	3	10.2209	64
	IgG vs. RBL1	0.0320667	0.118967	-0.0869	0.0313905	3	3	3.91505	64
	IgG vs. RBL1 + KRAS mut	0.0320667	0.0794667	-0.0474	0.0313905	3	3	2.13548	64
	IgG vs. RBL2	0.0320667	0.244933	-0.212867	0.0313905	3	3	9.59014	64
	IgG vs. RBL2 + KRAS mut	0.0320667	0.125	-0.0929333	0.0313905	3	3	4.18686	64
	IgG + KRAS mut vs. pRb	0.0343667	0.723133	-0.688767	0.0313905	3	3	31.0306	64
	IgG + KRAS mut vs. pRb + KRAS mut	0.0343667	0.258933	-0.224567	0.0313905	3	3	10.1173	64
	IgG + KRAS mut vs. RBL1	0.0343667	0.118967	-0.0846	0.0313905	3	3	3.81143	64
	IgG + KRAS mut vs. RBL1 + KRAS mut	0.0343667	0.0794667	-0.0451	0.0313905	3	3	2.03186	64
	IgG + KRAS mut vs. RBL2	0.0343667	0.244933	-0.210567	0.0313905	3	3	9.48652	64
	IgG + KRAS mut vs. RBL2 + KRAS mut	0.0343667	0.125	-0.0906333	0.0313905	3	3	4.08324	64
	pRb vs. pRb + KRAS mut	0.723133	0.258933	0.4642	0.0313905	3	3	20.9133	64
	pRb vs. RBL1	0.723133	0.118967	0.604167	0.0313905	3	3	27.2191	64
	pRb vs. RBL1 + KRAS mut	0.723133	0.0794667	0.643667	0.0313905	3	3	28.9987	64
	pRb vs. RBL2	0.723133	0.244933	0.4782	0.0313905	3	3	21.544	64
	pRb vs. RBL2 + KRAS mut	0.723133	0.125	0.598133	0.0313905	3	3	26.9473	64
	pRb + KRAS mut vs. RBL1	0.258933	0.118967	0.139967	0.0313905	3	3	6.30583	64
	pRb + KRAS mut vs. RBL1 + KRAS mut	0.258933	0.0794667	0.179467	0.0313905	3	3	8.08539	64
	pRb + KRAS mut vs. RBL2	0.258933	0.244933	0.014	0.0313905	3	3	0.630733	64
	pRb + KRAS mut vs. RBL2 + KRAS mut	0.258933	0.125	0.133933	0.0313905	3	3	6.03401	64
	RBL1 vs. RBL1 + KRAS mut	0.118967	0.0794667	0.0395	0.0313905	3	3	1.77957	64
	RBL1 vs. RBL2	0.118967	0.244933	-0.125967	0.0313905	3	3	5.67509	64
	RBL1 vs. RBL2 + KRAS mut	0.118967	0.125	-0.00603333	0.0313905	3	3	0.271816	64
	RBL1 + KRAS mut vs. RBL2	0.0794667	0.244933	-0.165467	0.0313905	3	3	7.45466	64
	RBL1 + KRAS mut vs. RBL2 + KRAS mut	0.0794667	0.125	-0.0455333	0.0313905	3	3	2.05138	64
	RBL2 vs. RBL2 + KRAS mut	0.244933	0.125	0.119933	0.0313905	3	3	5.40328	64

## Sheet: Fig 3r
		WNT7A			WNT4			WNT7B			WNT10A
		Exp 1	Exp 2	Exp 3	Exp 1	Exp 2	Exp 3	Exp 1	Exp 2	Exp 3	Exp 1	Exp 2	Exp 3
	IgG	0.03053	0.02493	0.03127	0.02659	0.030783	0.02356	0.02671	0.03528	0.03275	0.034214	0.039085	0.02478
	E2F4	0.82652	0.73156	0.68294	0.36581	0.42951	0.3308	0.75328	0.88521	0.9217	1.0256	0.9067	1.08941
	E2F1	1.11793	1.23422	1.4942	0.43905	0.37938	0.35486	1.17645	1.40831	1.04825	0.92677	1.05318	0.72565
	Within each column, compare rows (simple effects within columns)
	Number of families	4
	Number of comparisons per family	3
	Alpha	0.05
	Tukey's multiple comparisons test	Mean Diff.	95.00% CI of diff.	Significant?	Summary	Adjusted P Value
	WNT7A
	IgG vs. E2F4	-0.718097	-0.92534 to -0.510853	Yes	****	<0.0001
	IgG vs. E2F1	-1.25321	-1.46045 to -1.04596	Yes	****	<0.0001
	E2F4 vs. E2F1	-0.535109	-0.742353 to -0.327866	Yes	****	<0.0001
	WNT4
	IgG vs. E2F4	-0.348396	-0.555639 to -0.141152	Yes	***	0.0009
	IgG vs. E2F1	-0.364119	-0.571362 to -0.156876	Yes	***	0.0006
	E2F4 vs. E2F1	-0.0157233	-0.222967 to 0.19152	No	ns	0.9804
	WNT7B
	IgG vs. E2F4	-0.821817	-1.02906 to -0.614573	Yes	****	<0.0001
	IgG vs. E2F1	-1.17942	-1.38667 to -0.97218	Yes	****	<0.0001
	E2F4 vs. E2F1	-0.357607	-0.56485 to -0.150363	Yes	***	0.0007
	WNT10A
	IgG vs. E2F4	-0.974544	-1.18179 to -0.7673	Yes	****	<0.0001
	IgG vs. E2F1	-0.869174	-1.07642 to -0.66193	Yes	****	<0.0001
	E2F4 vs. E2F1	0.10537	-0.101873 to 0.312613	No	ns	0.4254
	Test details	Mean 1	Mean 2	Mean Diff.	SE of diff.	N1	N2	q	DF
	WNT7A
	IgG vs. E2F4	0.02891	0.747007	-0.718097	0.0829874	3	3	12.2373	24
	IgG vs. E2F1	0.02891	1.28212	-1.25321	0.0829874	3	3	21.3563	24
	E2F4 vs. E2F1	0.747007	1.28212	-0.535109	0.0829874	3	3	9.11896	24
	WNT4
	IgG vs. E2F4	0.0269777	0.375373	-0.348396	0.0829874	3	3	5.93711	24
	IgG vs. E2F1	0.0269777	0.391097	-0.364119	0.0829874	3	3	6.20506	24
	E2F4 vs. E2F1	0.375373	0.391097	-0.0157233	0.0829874	3	3	0.267946	24
	WNT7B
	IgG vs. E2F4	0.03158	0.853397	-0.821817	0.0829874	3	3	14.0048	24
	IgG vs. E2F1	0.03158	1.211	-1.17942	0.0829874	3	3	20.0989	24
	E2F4 vs. E2F1	0.853397	1.211	-0.357607	0.0829874	3	3	6.09408	24
	WNT10A
	IgG vs. E2F4	0.032693	1.00724	-0.974544	0.0829874	3	3	16.6075	24
	IgG vs. E2F1	0.032693	0.901867	-0.869174	0.0829874	3	3	14.8118	24
	E2F4 vs. E2F1	1.00724	0.901867	0.10537	0.0829874	3	3	1.79564	24

## Sheet: Fig 3s
		WNT7A			WNT4			WNT7B			WNT10A
		Exp 1	Exp 2	Exp 3	Exp 1	Exp 2	Exp 3	Exp 1	Exp 2	Exp 3	Exp 1	Exp 2	Exp 3
	IgG	0.00953	0.012346	0.008427	0.01257	0.01025	0.009478	0.009864	0.010256	0.01123	0.01025	0.008942	0.01163
	pRb	0.18679	0.205638	0.162514	0.25621	0.1973	0.21739	0.307936	0.269386	0.3593	0.195624	0.179245	0.152586
	RBL1	0.04728	0.05951	0.041062	0.06835	0.08721	0.090831	0.064843	0.045247	0.08321	0.156378	0.12358	0.10135
	RBL2	0.1749	0.14735	0.159451	0.15695	0.12103	0.13064	0.234895	0.1791	0.21278	0.215601	0.17145	0.154792
	Within each column, compare rows (simple effects within columns)
	Number of families	4
	Number of comparisons per family	6
	Alpha	0.05
	Tukey's multiple comparisons test	Mean Diff.	95.00% CI of diff.	Significant?	Summary	Adjusted P Value
	WNT7A
	IgG vs. pRb	-0.17488	-0.222946 to -0.126813	Yes	****	<0.0001
	IgG vs. RBL1	-0.039183	-0.0872495 to 0.00888349	No	ns	0.1426
	IgG vs. RBL2	-0.150466	-0.198532 to -0.1024	Yes	****	<0.0001
	pRb vs. RBL1	0.135697	0.0876302 to 0.183763	Yes	****	<0.0001
	pRb vs. RBL2	0.0244137	-0.0236528 to 0.0724802	No	ns	0.523
	RBL1 vs. RBL2	-0.111283	-0.159349 to -0.0632165	Yes	****	<0.0001
	WNT4
	IgG vs. pRb	-0.212867	-0.260934 to -0.164801	Yes	****	<0.0001
	IgG vs. RBL1	-0.0713643	-0.119431 to -0.0232978	Yes	**	0.0018
	IgG vs. RBL2	-0.125441	-0.173507 to -0.0773742	Yes	****	<0.0001
	pRb vs. RBL1	0.141503	0.0934365 to 0.189569	Yes	****	<0.0001
	pRb vs. RBL2	0.0874267	0.0393602 to 0.135493	Yes	***	0.0001
	RBL1 vs. RBL2	-0.0540763	-0.102143 to -0.00600984	Yes	*	0.0226
	WNT7B
	IgG vs. pRb	-0.301757	-0.349824 to -0.253691	Yes	****	<0.0001
	IgG vs. RBL1	-0.0539833	-0.10205 to -0.00591684	Yes	*	0.0229
	IgG vs. RBL2	-0.198475	-0.246541 to -0.150409	Yes	****	<0.0001
	pRb vs. RBL1	0.247774	0.199708 to 0.29584	Yes	****	<0.0001
	pRb vs. RBL2	0.103282	0.0552158 to 0.151349	Yes	****	<0.0001
	RBL1 vs. RBL2	-0.144492	-0.192558 to -0.0964252	Yes	****	<0.0001
	WNT10A
	IgG vs. pRb	-0.165544	-0.213611 to -0.117478	Yes	****	<0.0001
	IgG vs. RBL1	-0.116829	-0.164895 to -0.0687622	Yes	****	<0.0001
	IgG vs. RBL2	-0.17034	-0.218407 to -0.122274	Yes	****	<0.0001
	pRb vs. RBL1	0.0487157	0.000649173 to 0.0967822	Yes	*	0.046
	pRb vs. RBL2	-0.004796	-0.0528625 to 0.0432705	No	ns	0.993
	RBL1 vs. RBL2	-0.0535117	-0.101578 to -0.00544517	Yes	*	0.0244
	Test details	Mean 1	Mean 2	Mean Diff.	SE of diff.	N1	N2	q	DF
	WNT7A
	IgG vs. pRb	0.010101	0.184981	-0.17488	0.0177409	3	3	13.9405	32
	IgG vs. RBL1	0.010101	0.049284	-0.039183	0.0177409	3	3	3.12347	32
	IgG vs. RBL2	0.010101	0.160567	-0.150466	0.0177409	3	3	11.9944	32
	pRb vs. RBL1	0.184981	0.049284	0.135697	0.0177409	3	3	10.817	32
	pRb vs. RBL2	0.184981	0.160567	0.0244137	0.0177409	3	3	1.94613	32
	RBL1 vs. RBL2	0.049284	0.160567	-0.111283	0.0177409	3	3	8.87091	32
	WNT4
	IgG vs. pRb	0.010766	0.223633	-0.212867	0.0177409	3	3	16.9687	32
	IgG vs. RBL1	0.010766	0.0821303	-0.0713643	0.0177409	3	3	5.6888	32
	IgG vs. RBL2	0.010766	0.136207	-0.125441	0.0177409	3	3	9.99949	32
	pRb vs. RBL1	0.223633	0.0821303	0.141503	0.0177409	3	3	11.2799	32
	pRb vs. RBL2	0.223633	0.136207	0.0874267	0.0177409	3	3	6.96921	32
	RBL1 vs. RBL2	0.0821303	0.136207	-0.0540763	0.0177409	3	3	4.31069	32
	WNT7B
	IgG vs. pRb	0.01045	0.312207	-0.301757	0.0177409	3	3	24.0546	32
	IgG vs. RBL1	0.01045	0.0644333	-0.0539833	0.0177409	3	3	4.30328	32
	IgG vs. RBL2	0.01045	0.208925	-0.198475	0.0177409	3	3	15.8214	32
	pRb vs. RBL1	0.312207	0.0644333	0.247774	0.0177409	3	3	19.7513	32
	pRb vs. RBL2	0.312207	0.208925	0.103282	0.0177409	3	3	8.23314	32
	RBL1 vs. RBL2	0.0644333	0.208925	-0.144492	0.0177409	3	3	11.5181	32
	WNT10A
	IgG vs. pRb	0.010274	0.175818	-0.165544	0.0177409	3	3	13.1964	32
	IgG vs. RBL1	0.010274	0.127103	-0.116829	0.0177409	3	3	9.31299	32
	IgG vs. RBL2	0.010274	0.180614	-0.17034	0.0177409	3	3	13.5787	32
	pRb vs. RBL1	0.175818	0.127103	0.0487157	0.0177409	3	3	3.88336	32
	pRb vs. RBL2	0.175818	0.180614	-0.004796	0.0177409	3	3	0.382313	32
	RBL1 vs. RBL2	0.127103	0.180614	-0.0535117	0.0177409	3	3	4.26568	32

## Sheet: Fig 4b 
		OE GFP			OE E2F1			OE E2F4			CDK4/6 inhibition			OE GFP			OE E2F1			OE E2F4			CDK4/6 inhibition			OE GFP			OE E2F1			OE E2F4			CDK4/6 inhibition
	E2F1	1			6.3862	6.5832	5.246	1.08436	1.14582	0.95743	1.122	1.0586	1.25054	1			5.2385	6.32619	6.62843	0.8154	1.1327	1.1321	1.15549	1.02842	1.12842	1			6.13816	8.10203	8.1529	1.1283	1.035	0.9243	1.24793	1.07562	0.9376
	E2F4	1			0.8293	0.9426	1.10256	7.3527	9.645	6.296	1.0634	1.14561	0.9074	1			1.185	0.92319	0.9683	7.923	6.8443	7.1286	1.048	0.94183	0.9316	1			9.236	6.2992	10.2348	7.2195	5.356	6.51044	0.969834	1.12564	1.07259
	WNT4	1			10.1865	6.263	6.13838	7.12	6.215	7.183	0.26214	0.2824	0.207332	1			10.4243	6.36099	7.34	4.524	4.497	5.627	0.363262	0.425664	0.450974	1			5.791	8.60128	8.4286	5.385	7.59123	7.1358	0.34268	0.25	0.20926
	WNT7A	1			6.70326	5.1894	6.6246	5.369	6.283	5.2312	0.542643	0.4264	0.526652	1			6.348	7.26542	6.359	5.8436	5.7315	4.264	0.401923	0.271346	0.247264	1			5.34	4.9815	6.54695	6.64	5.326	6.246	0.39423	0.3622	0.1864
	WNT7B	1			8.163	7.503	8.9226	7.3036	7.245	5.196	0.159112	0.25216	0.262913	1			7.2816	6.67205	8.1486	6.241	8.28167	5.85302	0.41624	0.268235	0.160135	1			8.76238	5.24	6.43264	9.1286	8.1383	7.2521	0.4712	0.2185	0.168234
	WNT10A	1			7.19526	7.9456	5.211	8.2384	7.0185	9.17023	0.356392	0.35933	0.287192	1			5.3945	5.97434	4.72124	6.4954	4.278	6.0236	0.329343	0.248234	0.30634	1			5.02394	4.3234	4.76291	8.278	6.262	7.457	0.246	0.3471	0.2954
	WNT10B	1			5.8842	6.72068	5.35976	4.63411	5.4943	6.7234	0.46325	0.474265	0.4187	1			6.486	6.37434	5.234	4.3195	4.64282	4.03486	0.205523	0.376923	0.271046	1			2.7385	3.6235	2.353	3.8165	3.48	2.4601	0.386	0.269	0.2094
	WNT3	1			4.2346	5.83035	6.18526	3.5923	4.328	4.4965	0.448123	0.56425	0.563238	1			5.195	4.347	4.2943	5.40568	4.295	4.53075	0.4676	0.409322	0.2536	1			2.243	2.0534	2.59432	4.534	3.623	3.834	0.182	0.283	0.25128
	WNT11	1			3.1976	3.294	2.1728	4.93	4.59	3.33469	0.5023	0.534595	0.746815	1			4.3215	3.4812	3.2723	2.6678	3.925	2.7192	0.683654	0.604296	0.575023	1			2.546	3.634	1.89456	5.2845	4.295	4.4286	0.37023	0.27454	0.234248

## Sheet: Fig 4c 
		OE GFP			OE pRb			OE RBL1			OE RBL2			Scramble KD			pRb KD			RBL1 KD			Rbl2 KD			OE GFP			OE pRb			OE RBL1			OE RBL2			Scramble KD			pRb KD			RBL1 KD			Rbl2 KD
	pRb	1			6.3862	6.832	7.246	1.22	1.0586	1.3054	0.96202	1.085	1.16456	1			0.079	0.1345	0.1922	1.167	1.12847	1.01926	1.13519	1.2834	1.09135	1			6.2385	6.619	6.84315	1.193	0.8423	1.2842	1.1842	0.824	1.258	1			0.13816	0.102032	0.1529	1.2926	1.0239	0.93	0.8794	1.1543	1.2421
	RBL1	1			1.1827	1.038	1.24286	6.2984	5.6202	6.385	0.91235	1.346	1.1235	1			0.98432	0.8763	1.0357	0.182	0.14835	0.217172	1.24	0.82634	1.025	1			1.29	1.0624	1.1236	7.524	6.12	8.234	1.18235	1.07432	0.906244	1			1.1426	1.053	1.0234	0.2435	0.1384	0.1429	1.1384	0.94286	0.924
	RBL2	1			1.4923	1.285	1.0205	1.1296	1.5326	0.89264	7.236	6.7931	7.2346	1			1.1296	1.086	1.01962	1.14842	1.32186	0.940235	0.12346	0.23824	0.148523	1			1.0853	0.938244	1.1426	0.912	1.0246	1.13486	5.8156	7.426	5.627	1			1.12385	0.92423	1.05184	0.913425	1.14328	1.2015	0.1235	0.140265	0.150269
	WNT4	1			0.1865	0.263	0.138383	0.6214	0.824	0.7332	0.195	0.1239	0.372	1			7.9655	6.234	6.692	2.28543	2.15	2.234	5.149	7.58	6.421	1			0.4243	0.36099	0.34	0.63262	0.5664	0.5974	0.24326	0.2863	0.304326	1			5.791	7.01283	7.4286	2.34268	2.25	2.926	2.8151	3.734	3.86
	WNT7A	1			0.30326	0.189396	0.16246	0.542643	0.4264	0.6652	0.295	0.1239	0.2832	1			4.95	5.2346	3.9152	2.685	1.582	3.16483	4.58	6.245	7.135	1			0.348	0.265423	0.359	0.692346	0.71346	0.7264	0.3583	0.410235	0.34128	1			3.34	3.815	5.695	1.9423	1.3622	2.1864	10.6238	4.8234	4.7434
	WNT7B	1			0.163	0.2503	0.19226	0.591123	0.516	0.62913	0.28243	0.245	0.164	1			6.57	4.50694	4.3913	3.25	2.583	2.0293	5.482	9.34	7.1045	1			0.2816	0.205	0.1486	0.62396	0.682346	0.601346	0.38626	0.48623	0.44026	1			8.2384	5.24	6.264	3.712	2.2185	1.18234	4.5438	4.1382	5.836
	WNT10A	1			0.19526	0.29456	0.211	0.56392	0.5933	0.87192	0.3494	0.41973	0.265	1			3.52	6.275	5.7254	1.4185	1.469	2.154	5.4328	3.18235	6.1348	1			0.3945	0.54341	0.21235	0.63234	0.78234	0.69534	0.4687	0.40236	0.43386	1			5.2394	3.6234	4.2908	2.246	1.471	1.2954	5.813	8.04394	5.375
	WNT10B	1			0.28842	0.2068	0.359764	0.6325	0.74265	0.87	0.348	0.4624	0.3639	1			4.678	4.1544	5.2826	2.058	1.925	2.3583	4.42384	4	4.65	1			0.486	0.43365	0.234	0.75234	0.769235	0.710235	0.5364	0.48626	0.523429	1			2.2385	2.235	1.353	2.386	1.269	1.094	5.0236	4.827	4.153
	WNT3	1			0.2346	0.130347	0.18526	0.68	0.6425	0.632385	0.393	0.543	0.5234	1			3.623	2.514	4.157	2.84	2.289	2.156	3.85	4.38	3.58	1			0.195	0.347	0.2943	0.73496	0.623469	0.72536	0.53756	0.55287	0.46287	1			2.243	2.534	2.9432	1.182	1.283	1.5128	2.2	1.4263	1.86746
	WNT11	1			0.1976	0.294	0.1728	0.523	0.695	0.8153	0.543	0.236	0.2131	1			3.234	2.268	3.5922	1.573	1.215	1.346	2.348	3.328	2.52954	1			0.3215	0.4812	0.2723	0.683654	0.74296	0.702346	0.62568	0.7276	0.0638235	1			1.546	1.634	1.89456	1.8	1.7454	1.34248	2.437	2.756	2.8656
[truncated: 20 more columns]

## Sheet: Fig 4d 
	No Luc			OE GFP			OE E2F1			OE E2F1 mut			OE E2F4			OE pRb			OE RBL1			OE RBL2
	1	0.285	3	7.28123	0.8315	3	24.2458	4.40912	3	6.62349	0.8346	3	2.24823	0.3291	3	1.8495	0.240824	3	6.13816	0.650385	3	2.34128	0.3085	3
	Number of families	1
	Number of comparisons per family	7
	Alpha	0.05
	Dunnett's multiple comparisons test	Mean Diff.	95.00% CI of diff.	Significant?	Summary	Adjusted P Value	B-?
	OE GFP vs. No Luc	6.281	2.359 to 10.2	Yes	**	0.0015	A	No Luc
	OE GFP vs. OE E2F1	-16.96	-20.89 to -13.04	Yes	****	<0.0001	C	OE E2F1
	OE GFP vs. OE E2F1 mut	0.6577	-3.265 to 4.58	No	ns	0.9946	D	OE E2F1 mut
	OE GFP vs. OE E2F4	5.033	1.111 to 8.955	Yes	**	0.0096	E	OE E2F4
	OE GFP vs. OE pRb	5.432	1.509 to 9.354	Yes	**	0.0052	F	OE pRb
	OE GFP vs. OE RBL1	1.143	-2.779 to 5.065	No	ns	0.9206	G	OE RBL1
	OE GFP vs. OE RBL2	4.94	1.018 to 8.862	Yes	*	0.0111	H	OE RBL2
	Test details	Mean 1	Mean 2	Mean Diff.	SE of diff.	n1	n2	q	DF
	OE GFP vs. No Luc	7.281	1	6.281	1.341	3	3	4.682	16
	OE GFP vs. OE E2F1	7.281	24.25	-16.96	1.341	3	3	12.65	16
	OE GFP vs. OE E2F1 mut	7.281	6.623	0.6577	1.341	3	3	0.4903	16
	OE GFP vs. OE E2F4	7.281	2.248	5.033	1.341	3	3	3.752	16
	OE GFP vs. OE pRb	7.281	1.85	5.432	1.341	3	3	4.049	16
	OE GFP vs. OE RBL1	7.281	6.138	1.143	1.341	3	3	0.8521	16
	OE GFP vs. OE RBL2	7.281	2.341	4.94	1.341	3	3	3.683	16

## Sheet: Fig 4e
		H6C7	0.803486	0.95427	1.15794
	HPAFII	OE GFP	52.8641	45.4387	40.4239
		OE pRb	14.5387	17.024	13.631
		OE RBL1	44.2934	40.6531	37.5947
		OE RBL2	11.2979	14.6303	13.2062
	L3.6pl	OE GFP	17.8022	16.0968	14.4827
		OE pRb	3.72397	4.97241	4.10287
		OE RBL1	14.6408	15.8653	13.2047
		OE RBL2	4.97517	6.12059	5.50684
	Sidak's multiple comparisons test	Mean Diff.	95.00% CI of diff.	Significant?	Summary	Adjusted P Value
	HPAFII
	OE GFP vs. OE pRb	31.1777	25.1418 to 37.2135	Yes	****	<0.0001
	OE GFP vs. OE RBL1	5.39516	-0.640711 to 11.431	No	ns	0.0873
	OE GFP vs. OE RBL2	33.1974	27.1616 to 39.2333	Yes	****	<0.0001
	L3.6pl
	OE GFP vs. OE pRb	11.8608	5.82494 to 17.8967	Yes	***	0.0002
	OE GFP vs. OE RBL1	1.55696	-4.47891 to 7.59283	No	ns	0.8763
	OE GFP vs. OE RBL2	10.593	4.55715 to 16.6289	Yes	***	0.0008
	Test details	Mean 1	Mean 2	Mean Diff.	SE of diff.	N1	N2	t	DF
	HPAFII
	OE GFP vs. OE pRb	46.2422	15.0645	31.1777	2.26511	3	3	13.7643	16
	OE GFP vs. OE RBL1	46.2422	40.8471	5.39516	2.26511	3	3	2.38185	16
	OE GFP vs. OE RBL2	46.2422	13.0448	33.1974	2.26511	3	3	14.656	16
	L3.6pl
	OE GFP vs. OE pRb	16.1272	4.26642	11.8608	2.26511	3	3	5.2363	16
	OE GFP vs. OE RBL1	16.1272	14.5703	1.55696	2.26511	3	3	0.687366	16
	OE GFP vs. OE RBL2	16.1272	5.5342	10.593	2.26511	3	3	4.6766	16

[truncated: 83 more sheets: Fig 4g, Fig 4h , Fig 4i , Fig 4k , Fig 4l  , Fig 5a , Fig 5b , Fig 5d , Fig 5f, Fig 5g, Fig 5h, Fig 5l, Fig 5n , Fig 5o , Fig 5p , Fig 5q , Fig 5r , Fig 6c , Fig 6d , Fig 6h  …]
